# Supplementary material for: Evaluation of Aggregate Oral Fluid Sampling for Early Detection of African Swine Fever Virus Infection
Source: Viruses. 2025 Aug 6;17(8):1089. doi: 10.3390/v17081089 (PMC12390537; doi:10.3390/v17081089)
Supplement: Supplementary file 1 [file viruses-17-01089-s001.zip]

Archive with 5 entries (5 files):
- Supplemental Figure S1.pdf
- Supplemental Table S1.pdf
- Supplemental Table S2.pdf
- Supplemental Table S3.pdf
- Supplemental Table S4.pdf
